# Supplementary material for: Moving to Capture Children’s Attention: Developing a Methodology for Measuring Visuomotor Attention
Source: PLoS One. 2016 Jul 19;11(7):e0159543. doi: 10.1371/journal.pone.0159543 (PMC4951138; doi:10.1371/journal.pone.0159543)
Supplement: S2 Dataset — Dataset containing the post-processed data for all participants who were recruited to participate in Experiments 2, 3 and 4. Where a participant’s data was not included in the analysis with respect to one of this trio of Experiments (due to differences in their inclusion criteria between experiments) this is identified in this file. (XLSX) [file pone.0159543.s002.xlsx]

## Sheet: Experiment 2
				Visuo-Motor Attention Task Response
Demographic Details				Single Target Condition - Trial 1					Cue Detection Condition (Trial Average)														Single Target Condition - Trial 2					Data Usage Key
P_ID	Age	Gender	Handedness	mean_ST1	stddev_ST1	TE_ST1	IIV_ST1	RIIV_ST1	mean_CD	stddev_CD	TE_CD	IIV_CD	RIIV_CD	∆TE_CD	∆IIV_CD	∆RIIV_CD	CorrectRs_CD	No_FRs	FalseRs_Cat_CD	mRT_CD	IndMovs_CD	IndMovs_per_CD	mean_ST2	stddev_ST2	TE_ST2	IIV_ST2	RIIV_ST2	Exp2_Adults?	Exp2_Children?	Exp3_CoordDiffs?	Exp3_TypDev?	Exp4?
1	22	F	Right	8.51	3.1215	2.86	0.57	-0.15158	12.51	6.5134	3.44	0.94	0.09726	0.57	0.37	0.24884	97.872	2	≥ 1 FRs	0.83	1	0.55612	9.39	3.2698	3.01	0.55	-0.19736	Y	N	N	N	N
2	20	F	Right	13.305	4.2622	3.6	0.61	-0.26408	15.21	6.4322	3.83	0.87	-0.05975	0.24	0.25	0.20433	66.667	3	≥ 1 FRs	0.82	0	0	12.687	4.0117	3.51	0.6	-0.26149	Y	N	N	N	N
3	20	F	Right	12.618	4.3335	3.49	0.65	-0.20724	18.057	7.363	4.17	0.92	-0.07922	0.67	0.27	0.12802	91.667	1	≥ 1 FRs	0.78	0	0	15.357	5.3259	3.86	0.7	-0.23366	Y	N	N	N	N
4	20	F	Right	10.618	4.1291	3.19	0.65	-0.14031	15.276	6.8576	3.83	0.88	-0.04686	0.64	0.23	0.09345	66.667	0	No_FRs	0.87	0	0	10.785	4.1034	3.22	0.65	-0.14215	Y	N	N	N	N
5	21	F	Right	11.415	4.1824	3.32	0.64	-0.17251	15.403	6.8257	3.85	0.93	-0.00118	0.53	0.29	0.17134	40.426	2	≥ 1 FRs	0.85	1	0.23911	12.411	5.2167	3.44	0.77	-0.0775	Y	N	N	N	N
6	21	F	Right	22.934	6.8354	4.73	0.73		25.674	10.45	4.97	1.1		0.23	0.37		34.04	1	≥ 1 FRs	0.89	1	0.5072	21.387	9.7338	4.49	1.11		Y1	N	N	N	N
7	20	F	Right	10.41	4.1813	3.15	0.68	-0.10618	14.627	8.9421	3.71	1.02	0.13385	0.56	0.35	0.24003	42.553	2	≥ 1 FRs	0.87	1	0.29342	12.485	4.4541	3.47	0.65	-0.19518	Y	N	N	N	N
8	22	F	Right	10.277	4.4531	3.12	0.75	-0.02777	17.086	8.2348	4.04	0.98	0.03848	0.92	0.23	0.06625	52.083	1	≥ 1 FRs	1.05	0	0	19.428	6.9834	4.33	0.83	-0.1997	Y	N	N	N	N
9	20	F	Left	13.881	4.923	3.66	0.69	-0.20374	13.971	6.0999	3.66	0.83	0.18401	-0.01	0.14	0.38775	59.575	2	≥ 1 FRs	1.09	1	0.41847	12.303	4.7294	3.43	0.71	-0.13138	Y	N	N	N	N
10	20	F	Right	12.575	4.1062	3.5	0.6	-0.25547	13.186	6.1974	3.55	0.81	0.05048	0.05	0.21	0.30596	62.5	1	≥ 1 FRs	0.89	0	0	13.227	5.5266	3.55	0.77	-0.09391	Y	N	N	N	N
11	21	F	Right	12.337	4.1738	3.46	0.62	-0.2224	12.366	4.7703	3.46	0.73	0.03106	0	0.1	0.25346	72.34	1	≥ 1 FRs	0.91	1	0.36767	12.35	4.0149	3.46	0.6	-0.24294	Y	N	N	N	N
12	26	M	Right	12.007	4.2782	3.4	0.65	-0.18765	13.216	6.6844	3.54	0.86	0.00442	0.14	0.21	0.19208	64.583	0	No_FRs	0.87	0	0	12.317	4.721	3.44	0.7	-0.14169	Y	N	N	N	N
13	22	M	Right	10.251	3.5521	3.15	0.57	-0.20749	11.636	5.3896	3.33	0.78	-0.04134	0.18	0.2	0.16616	91.667	2	≥ 1 FRs	0.96	0	0	11.521	3.7865	3.34	0.58	-0.2448	Y	N	N	N	N
14	21	F	Right	10.877	3.6362	3.25	0.59	-0.21507	10.705	5.1235	3.21	0.77	0.23285	-0.04	0.18	0.44792	81.25	0	No_FRs	0.73	0	0	10.873	3.7849	3.24	0.62	-0.17851	Y	N	N	N	N
15	20	M	Right	9.879	3.2565	3.1	0.54	-0.23015	11.397	5.5689	3.3	0.76	0.03646	0.2	0.22	0.26661	85.417	0	No_FRs	0.78	0	0	10.675	3.6485	3.22	0.58	-0.21642	Y	N	N	N	N
16	23	M	Right	10.109	3.9645	3.11	0.68	-0.09531	11.187	5.5125	3.25	0.85	0.09266	0.14	0.17	0.18797	80.851	2	≥ 1 FRs	0.79	1	0.4474	10.506	4.3074	3.16	0.7	-0.08206	Y	N	N	N	N
17	20	M	Right	9.73	3.4841	3.06	0.59	-0.16842	10.125	4.1311	3.13	0.69	0.07901	0.06	0.1	0.24743	89.583	0	No_FRs	0.8	0	0	10.699	3.6585	3.22	0.59	-0.20395	Y	N	N	N	N
18	26	F	Right	10.17	3.9383	3.12	0.66	-0.11665	10.858	5.3788	3.2	0.82	-0.03559	0.08	0.17	0.08106	95.745	1	≥ 1 FRs	0.73	1	0.38943	10.258	4.3154	3.13	0.7	-0.0756	Y	N	N	N	N
19	25	M	Left	10.603	3.824	3.2	0.63	-0.16354	10.989	5.2701	3.23	0.81	0.01786	0.04	0.18	0.18141	89.583	1	≥ 1 FRs	0.7	0	0	11.525	4.4241	3.33	0.68	-0.14254	Y	N	N	N	N
20	26	M	Right	12.306	7.584	3.38	0.95	0.12548	12.695	5.9841	3.48	0.86	0.11095	0.11	-0.1	-0.01453	95.745	0	No_FRs	0.75	1	0.41483	12.12	5.3283	3.39	0.77	-0.05947	Y	N	N	N	N
21	21	M	Right	10.378	3.8477	3.16	0.64	-0.14218	10.911	4.2361	3.24	0.69	-0.07502	0.08	0.05	0.06716	64.583	0	No_FRs	0.53	0	0	11.114	3.6905	3.28	0.58	-0.22571	Y	N	N	N	N
22	21	M	Left	11.028	4.1078	3.25	0.67	-0.13208	11.946	4.7248	3.38	0.72	0.31999	0.13	0.05	0.45207	95.833	0	No_FRs	0.37	0	0	14.599	5.3252	3.75	0.74	-0.16629	Y	N	N	N	N
23	20	M	Right	10.118	4.1071	3.1	0.69	-0.07822	11.663	5.3025	3.33	0.78	-0.01342	0.23	0.08	0.06479	89.583	0	No_FRs	0.48	0	0	10.954	4.4882	3.23	0.73	-0.06585	Y	N	N	N	N
24	21	M	Right	10.662	3.739	3.21	0.62	-0.17767	12.686	5.818	3.46	0.85	0.2623	0.26	0.23	0.43997	100	0	No_FRs	0.3	1	0.30068	12.568	4.3755	3.48	0.66	-0.1894	Y	N	N	N	N
25	25	M	Left	12.765	5.1898	3.49	0.74	-0.11261	13.05	6.4885	3.52	0.91	0.05311	0.02	0.17	0.16572	55.319	1	≥ 1 FRs	0.53	1	0.36593	13.753	4.9099	3.65	0.67	-0.21493	Y	N	N	N	N
26	26	M	Left	10.015	3.4639	3.11	0.58	-0.19122	11.466	5.0765	3.31	0.73	-0.02707	0.2	0.15	0.16415	77.083	0	No_FRs	0.4	0	0	11.357	3.9362	3.31	0.62	-0.19699	Y	N	N	N	N
27	19	M	Right	6.483	3.5841	2.44	0.72	0.09063	7.853	4.8826	2.68	0.84	0.08156	0.24	0.12	-0.00907	50	0	No_FRs	0.45	0	0	7.718	4.0564	2.68	0.74	0.05636	Y	N	N	N	N
28	21	M	Right	7.825	4.1172	2.7	0.74	0.06135	9.559	5.5888	2.97	0.91	-0.04016	0.27	0.16	-0.10151	81.25	1	≥ 1 FRs	0.36	0	0	8.657	5.2069	2.81	0.87	0.16081	Y	N	N	N	N
29	22	F	Right	10.072	4.6876	3.08	0.77	0.00598	10.072	5.4145	3.06	0.88	-0.01001	-0.02	0.1	-0.01599	87.5	0	No_FRs	0.34	0	0	9.977	4.6418	3.06	0.79	0.02375	Y	N	N	N	N
30	22	M	Right	10.093	5.1248	3.06	0.85	0.08673	11.936	6.3763	3.32	0.96	0.14025	0.26	0.11	0.05353	85.417	0	No_FRs	0.52	0	0	9.838	4.6478	3.03	0.8	0.0404	Y	N	N	N	N
31	22	M	Right	6.444	3.2628	2.45	0.67	0.03558	8.662	4.7122	2.84	0.83	0.48531	0.39	0.16	0.44974	95.745	1	≥ 1 FRs	0.3	1	0.3369	6.515	3.3477	2.46	0.68	0.04829	Y	N	N	N	N
32	20	M	Right	13.991	7.0076	3.61	0.99		17.695	9.3244	4.06	1.15		0.45	0.16		41.86	1	≥ 1 FRs	0.6	5	1.9056	22.522	11.301	4.59	1.21		Y1	N	N	N	N
33	20	M	Right	5.817	3.1574	2.32	0.67	0.06637	8.112	4.8153	2.74	0.84	-0.01717	0.42	0.17	-0.08354	54.167	0	No_FRs	0.29	0	0	6.123	3.2917	2.38	0.68	0.06746	Y	N	N	N	N
34	22	M	Right	6.62	3.5519	2.47	0.71	0.07514	7.437	4.0899	2.63	0.78	-0.05322	0.16	0.06	-0.12836	25	0	No_FRs	0.42	0	0	7.742	4.3271	2.67	0.8	0.12154	Y	N	N	N	N
35	23	M	Right	7.375	3.8232	2.62	0.71	0.04223	9.103	5.2249	2.91	0.88	-0.10787	0.28	0.17	-0.1501	75	0	No_FRs	0.41	0	0	7.535	3.8583	2.65	0.73	0.05476	Y	N	N	N	N
36	22	M	Right	6.85	3.6115	2.52	0.71	0.06939	9.758	5.3312	3.01	0.89	0.01848	0.5	0.17	-0.0509	76.596	2	≥ 1 FRs	0.4	1	0.52353	8.11	4.2505	2.74	0.77	0.07267	Y	N	N	N	N
37	22	M	Right	6.914	3.3818	2.54	0.67	0.01775	7.664	5.046	2.66	0.82	0.0603	0.11	0.15	0.04255	91.304	0	No_FRs	0.4	2	0.47998	6.922	3.7489	2.53	0.72	0.07208	Y	N	N	N	N
38	22	M	Right	7.072	4.2246	2.55	0.75		12.308	11.795	3.25	1.34		0.7	0.59		38.29	5	≥ 1 FRs	0.47	1	0.22278	9.13	7.426	2.86	0.99		Y1	N	N	N	N
39	22	M	Left	9.046	4.7141	2.9	0.8	0.06853	9.279	5.235	2.93	0.86	0.09305	0.03	0.07	0.02452	91.667	1	≥ 1 FRs	0.35	0	0	8.889	5.6122	2.85	0.87	0.15801	Y	N	N	N	N
40	21	M	Left	9.498	4.239	2.99	0.74	-0.00223	9.724	4.8571	3.03	0.82	0.12909	0.04	0.08	0.13132	77.083	1	≥ 1 FRs	0.33	0	0	9.615	4.8443	3	0.77	0.02267	Y	N	N	N	N
41	22	M	Right	10.244	5.092	3.09	0.85	0.08158	10.062	5.333	3.06	0.88	0.11033	-0.03	0.03	0.02875	87.234	0	No_FRs	0.4	1	0.64307	9.113	4.5272	2.91	0.79	0.05812	Y	N	N	N	N
42	23	F	Right	6.832	3.5259	2.52	0.7	0.05403	9.987	5.5403	3.04	0.89	0.09903	0.52	0.19	0.045	68.085	0	No_FRs	0.54	1	0.27715	8.483	4.2309	2.81	0.77	0.059	Y	N	N	N	N
43	20	M	Left	6.259	3.4283	2.41	0.69	0.06812	7.382	4.4799	2.62	0.8	0.1215	0.21	0.11	0.05338	47.917	1	≥ 1 FRs	0.57	0	0	6.358	3.4841	2.43	0.69	0.06467	Y	N	N	N	N
44	21	M	Right	8.55	4.0323	2.83	0.73	0.01645	9.881	4.8722	3.04	0.82	0.11474	0.21	0.09	0.09829	89.583	1	≥ 1 FRs	0.51	0	0	8.912	4.3116	2.89	0.75	0.01999	Y	N	N	N	N
45	20	F	Right	10.176	5.0834	3.08	0.83		13.743	9.3941	3.53	1.14		0.45	0.31		10.42	2	≥ 1 FRs	0.59	0	0	13.709	13.14	3.46	1.33		Y1	N	N	N	N
46	21	F	Right	9.612	5.0592	2.98	0.85	0.1035	10.365	5.6362	3.1	0.89	0.16926	0.12	0.04	0.06576	79.167	1	≥ 1 FRs	0.37	0	0	8.359	4.214	2.79	0.76	0.05184	Y	N	N	N	N
47	19	M	Right	7.077	3.3237	2.58	0.64	-0.01766	9.454	5.3487	2.97	0.86	0.11297	0.39	0.21	0.13063	95.833	1	≥ 1 FRs	0.38	0	0	7.14	3.728	2.58	0.71	0.05214	Y	N	N	N	N
48	20	M	Right	8.038	4.1091	2.74	0.75	0.05391	8.984	5.4312	2.89	0.89	0.12124	0.15	0.15	0.06732	52.083	0	No_FRs	0.52	0	0	8.372	4.2906	2.79	0.75	0.04603	Y	N	N	N	N
49	22	M	Right	6.527	3.2738	2.47	0.66	0.0251	8.472	4.7853	2.81	0.82	0.06008	0.34	0.16	0.03498	82.609	0	No_FRs	0.33	2	0.38948	6.871	4.0886	2.51	0.76	0.11267	Y	N	N	N	N
50	21	M	Right	7.214	3.6661	2.59	0.71	0.0452	7.396	4.1592	2.62	0.79	0.137	0.03	0.08	0.0918	72.917	0	No_FRs	0.35	0	0	6.427	3.8225	2.43	0.71	0.0845	Y	N	N	N	N
51	22	M	Right	7.49	3.9042	2.64	0.73	0.06087	9.075	5.1164	2.91	0.83	0.13184	0.27	0.1	0.07098	70.213	0	No_FRs	0.33	1	0.26085	8.523	4.7412	2.81	0.8	0.09525	Y	N	N	N	N
52	21	M	Right	6.417	3.3056	2.44	0.68	0.04702	8.168	4.5483	2.75	0.81	0.12037	0.31	0.13	0.07336	89.583	0	No_FRs	0.33	0	0	6.694	3.6057	2.49	0.71	0.07162	Y	N	N	N	N
53	22	M	Right	7.215	3.7055	2.59	0.72	0.05813	8.48	4.8693	2.8	0.83	0.06869	0.21	0.12	0.01057	89.362	0	No_FRs	0.38	1	0.32605	8.252	4.1338	2.77	0.75	0.05471	Y	N	N	N	N
66	10	F	Left	14.25	7.3789	3.64	0.99	0.10495	16.929	8.6929	3.99	1.05	0.13088	0.35	0.06	0.02593	54.17	0	No_FRs	0.89	0	0	13.792	6.9718	3.6	0.93	0.05326	N	Y	N	N	Y
68	7	F	Right	15.102	7.3093	3.78	0.91	-0.00191	21.044	10.439	4.46	1.12	0.14059	0.68	0.21	0.1425	59.57	0	No_FRs	0.85	1	0.45458	17.455	7.8239	4.08	0.91	-0.06559	N	Y	N	N	Y
69	7	M	Right	20.209	8.4311	4.39	0.96	-0.08277	26.721	12.488	5.04	1.2	0.13607	0.65	0.24	0.21885	82.61	4	≥ 1 FRs	0.82	2	1.0505	24.553	11.622	4.83	1.12	-0.02072	N	Y	N	Y	Y
70	11	F	Right	11.727	4.674	3.35	0.72	-0.1022	16.058	6.3439	3.93	0.84	0.15086	0.59	0.12	0.25306	77.08	1	≥ 1 FRs	0.99	0	0	13.239	4.8306	3.57	0.7	-0.1687	N	Y	N	N	Y
71	9	M	Right	11.95	4.8014	3.38	0.72	-0.10698	17.037	7.516	4.04	0.92	0.10604	0.66	0.19	0.21302	68.75	0	No_FRs	0.87	0	0	14.097	5.4731	3.68	0.75	-0.14876	N	Y	N	Y	Y
73	7	F	Right	23.561	8.237	4.77	0.88		31.607	15.443	5.44	1.36		0.67	0.49		46.67	1	≥ 1 FRs	1.12	3	1.6988	25.277	10.322	4.91	1.09		N	Y1	N	N	Y
75	10	F	Right	15.542	6.8914	3.84	0.87	-0.05611	19.756	8.9036	4.34	1.02	0.14796	0.49	0.14	0.20408	75	0	No_FRs	0.85	0	0	16.385	7.7143	3.94	0.93	-0.0174	N	Y	N	N	Y
76	8	M	Left	15.454	10.26	3.75	1.17	0.25591	24.824	17.786	4.71	1.6	0.11635	0.95	0.43	-0.13955	29.17	2	≥ 1 FRs	0.92	0	0	15.958	12.834	3.81	1.21	0.28856	N	Y	N	Y	Y
78	8	M	Right	11.858	5.6897	3.34	0.85	0.03008	16.264	9.6854	3.9	1.08	0.14337	0.56	0.23	0.11329	60.87	3	≥ 1 FRs	0.8	2	0.73533	12.613	5.4748	3.46	0.82	-0.03023	N	Y	N	Y	Y
79	9	F	Right	16.247	7.1823	3.93	0.9	-0.05009	19.097	8.8408	4.26	1.01	0.1146	0.33	0.11	0.16469	42.55	0	No_FRs	0.91	1	0.9871	17.19	7.4054	4.05	0.89	-0.08063	N	Y	N	N	Y
81	9	M	Right	13.888	6.3387	3.63	0.83	-0.05034	17.075	7.8791	4.04	0.93	0.16768	0.41	0.1	0.21802	52.08	1	≥ 1 FRs	1	0	0	15.756	8.6859	3.83	1.04	0.11085	N	Y	N	Y	Y
83	8	M	Right	13.031	6.5	3.49	0.91	0.05822	18.014	9.3927	4.1	1.07	0.16023	0.61	0.15	0.102	95.65	2	≥ 1 FRs	0.74	2	1.0286	13.951	6.8924	3.62	0.93	0.04647	N	Y	N	N	Y
84	7	M	Left	20.581	8.3635	4.43	0.97	-0.08867	25.496	11.226	4.92	1.13	-0.08222	0.49	0.17	0.00646	72.92	1	≥ 1 FRs	0.98	0	0	22.869	10.369	4.67	1.05	-0.05694	N	Y	N	Y	Y
86	7	M	Right	16.869	7.5189	4	0.95	-0.01107	24.567	11.953	4.81	1.19	0.04745	0.81	0.24	0.05853	71.11	5	≥ 1 FRs	0.82	3	2.4558	17.554	7.9267	4.07	0.97	-0.00448	N	Y	N	N	Y
87	7	M	Right	18.545	9.6099	4.17	1.06	0.0606	27.849	16.471	5.05	1.45	-6e-05	0.88	0.39	-0.06066	34.04	4	≥ 1 FRs	0.85	1	0.32777	27.842	20.26	5	1.68	0.5061	N	Y	N	N	Y
88	9	M	Right	14.814	7.3624	3.74	0.92	0.01594	21.069	9.8741	4.47	1.05	-0.0436	0.73	0.13	-0.05954	93.62	2	≥ 1 FRs	0.77	1	0.34237	16.357	6.2607	3.96	0.81	-0.14666	N	Y	N	Y	Y
90	7	M	Right	15.99	9.0302	3.86	1.06	0.12338	24.353	15.915	4.71	1.43	-0.10969	0.85	0.38	-0.23307	35.42	4	≥ 1 FRs	1.19	0	0	14.825	6.7602	3.75	0.89	-0.02085	N	Y	N	N	Y
91	12	F	Right	11.901	5.221	3.36	0.78	-0.04165	15.842	6.6612	3.89	0.87	-0.11322	0.53	0.08	-0.07158	66.67	0	No_FRs	0.8	0	0	11.99	5.2798	3.37	0.79	-0.03705	N	Y	N	N	Y
94	11	M	Right	13.991	6.218	3.64	0.87	-0.01684	18.554	10.354	4.17	1.11	0.00538	0.53	0.24	0.02222	60.42	0	No_FRs	0.98	0	0	14.771	6.2758	3.74	0.87	-0.04229	N	Y	N	Y	Y
95	10	F	Right	14.559	5.8572	3.73	0.81	-0.10017	20.655	10.302	4.42	1.07	0.0123	0.69	0.27	0.11247	66.67	0	No_FRs	1	0	0	17.077	7.0577	4.04	0.86	-0.11012	N	Y	N	N	Y
96	9	F	Right	12.865	5.6263	3.49	0.82	-0.03071	16.926	7.3409	4.02	0.93	0.03076	0.53	0.11	0.06147	52.08	0	No_FRs	0.93	0	0	16.334	9.356	3.88	1.12	0.18615	N	Y	N	N	Y
98	8	F	Right	17.946	7.5938	4.14	0.91	-0.08165	19.499	9.6333	4.28	1.1	-0.08553	0.65	0.23	-0.00388	46.81	0	No_FRs	0.97	1	0.5379	17.808	7.8738	4.11	0.95	-0.03593	N	Y	N	N	Y
100	10	F	Right	13.158	5.919	3.53	0.85	-0.01415	17.457	9.141	4.04	1.07	0.04646	0.52	0.22	0.06061	29.17	0	No_FRs	1.12	0	0	13.123	6.9855	3.49	0.96	0.10888	N	Y	N	N	Y
102	8	F	Right	13.545	5.7028	3.59	0.81	-0.06909	18.568	8.9025	4.19	1.04	-0.05515	0.6	0.24	0.01395	59.57	1	≥ 1 FRs	0.86	1	0.44017	14.682	7.4043	3.73	0.89	-0.01524	N	Y	N	N	Y
103	9	M	Right	13.424	8.1538	3.52	1.02	0.16462	20.315	11.754	4.34	1.27	-0.02559	0.82	0.24	-0.19021	81.25	4	≥ 1 FRs	0.98	0	0	15.409	7.8968	3.8	0.99	0.07166	N	Y	N	Y	Y
104	8	M	Right	14.064	6.1029	3.65	0.85	-0.04208	19.187	8.3043	4.27	0.98	-0.0412	0.62	0.13	0.00088	22.92	3	≥ 1 FRs	0.85	0	0	16.692	7.9013	3.97	0.97	0.01168	N	Y	N	N	Y
105	10	F	Right	15.324	6.0175	3.83	0.8	-0.12273	21.027	10.047	4.48	1.07	-0.00759	0.65	0.27	0.11514	65.96	0	No_FRs	0.91	1	0.538	17.485	7.6987	4.07	0.94	-0.04075	N	Y	N	N	Y
106	9	M	Right	13.923	6.0046	3.64	0.84	-0.04927	20.043	10.082	4.35	1.07	-0.11943	0.72	0.23	-0.07017	62.5	4	≥ 1 FRs	0.78	0	0	15.016	7.4914	3.76	0.95	0.03644	N	Y	N	Y	Y
107	9	F	Right	16.981	8.2444	4.01	0.94	-0.02914	20.818	11.205	4.43	1.11	-0.05428	0.42	0.17	-0.02515	39.58	0	No_FRs	1.17	0	0	19.053	13.15	4.17	1.29	0.29286	N	Y	N	N	Y
108	7	M	Right	17.585	11.601	4.02	1.19	0.218	22.047	12.186	4.53	1.26	-0.06366	0.5	0.07	-0.28166	35.42	1	≥ 1 FRs	0.8	0	0	18.83	12.077	4.17	1.2	0.20386	N	Y	N	N	Y
109	7	F	Right	14.28	6.14	3.68	0.85	-0.04484	19.915	9.6965	4.33	1.07	0.00491	0.65	0.22	0.04975	35.42	0	No_FRs	1.03	0	0	16.793	8.2218	3.98	0.99	0.03378	N	Y	N	N	Y
110	9	M	Right	18.914	7.886	4.25	0.91	-0.10377	22.776	12.102	4.61	1.23	0.12282	0.36	0.31	0.22659	41.3	1	≥ 1 FRs	0.89	2	1.0996	18.763	9.0475	4.21	1.01	0.00134	N	Y	N	Y	Y
1 Recruited and participated but responses were excluded from analysis in Experiment 2 (extreme outliers, see paper for further details)

## Sheet: Experiment 3
				Visuo-Motor Attention Task Response
Demographic Details				Single Target Condition - Trial 1					Cue Detection Condition (Trial Average)														Single Target Condition - Trial 2					Data Usage Key
P_ID	Age	Gender	Handedness	mean_ST1	stddev_ST1	TE_ST1	IIV_ST1	RIIV_ST1	mean_CD	stddev_CD	TE_CD	IIV_CD	RIIV_CD	∆TE_CD	∆IIV_CD	∆RIIV_CD	CorrectRs_CD	No_FRs	FalseRs_Cat_CD	mRT_CD	IndMovs_CD	IndMovs_per_CD	mean_ST2	stddev_ST2	TE_ST2	IIV_ST2	RIIV_ST2	Exp2_Adults?	Exp2_Children?	Exp3_CoordDiffs?	Exp3_TypDev?	Exp4?
54	11	M	R	13.051	6.8042	3.5	0.91	0.11524	17.386	11.896	3.97	1.27	0.23447	0.48	0.35	0.11923	16.67	9	≥ 1 FRs	0.87	0	0	12.49	6.6659	3.42	0.88	0.11841	N	N	Y	N	N
55	11	M	R	22.234	13.808	4.52	1.33	0.03344	23.554	14.48	4.65	1.37	0.01259	0.13	0.04	-0.02085	42.22	6	≥ 1 FRs	0.83	3	2.8621	32.664	16.198	5.54	1.41	-0.38898	N	N	Y	N	N
56	8	M	R	18.28	14.553	4.04	1.4	0.33746	27.906	29.135	4.78	2.15	0.72402	0.74	0.75	0.38656	31.11	1	≥ 1 FRs	1.01	3	5.329	54.628	48.035	6.67	3.18	0.81964	N	N	Y	N	N
57	7	M	R	28.102	14.658	5.15	1.27	-0.33545	25.299	12.867	4.88	1.21	-0.26768	-0.26	-0.06	0.06777	14.58	0	No_FRs	0.88	0	0	28.057	12.055	5.18	1.12	-0.49791	N	N	Y	N	N
58	9	M	L	34.532	27.585	5.48	2.11	0.3411	23.351	19.104	4.49	1.73	0.44785	-0.99	-0.38	0.10675	14.58	4	≥ 1 FRs	1.07	0	0	39.62	26.391	5.93	2.11	0.1209	N	N	Y	N	N
59	8	M	L	22.33	8.0745	4.64	0.91	-0.44789	23.368	11.001	4.71	1.16	-0.23291	0.07	0.25	0.21498	30.43	3	≥ 1 FRs	1.06	2	1.3676	30.742	15.181	5.39	1.31	-0.41727	N	N	Y	N	N
60	13	M	R	15.66	6.0959	3.87	0.82	-0.16316	18.308	10.53	4.14	1.11	-0.00061	0.27	0.29	0.16255	54.17	3	≥ 1 FRs	0.92	0	0	16.519	8.5048	3.95	0.96	-0.06075	N	N	Y	N	N
61	9	M	R	38.279	28.928	5.78	2.2	0.27987	47.693	29.829	6.44	2.18	-0.05833	0.65	-0.02	-0.3382	14.63	5	≥ 1 FRs	1.26	7	8.85	43.096	31.732	6.12	2.37	0.28188	N	N	Y	N	N
62	12	M	R	12.022	4.4261	3.4	0.66	-0.09205	13.563	6.546	3.58	0.87	0.03546	0.18	0.22	0.1275	77.08	1	≥ 1 FRs	0.81	0	0	13.634	6.1651	3.61	0.78	-0.07198	N	N	Y	N	N
63	9	M	R	13.474	6.9886	3.56	0.89	0.06188	14.314	8.3744	3.65	1.02	0.14506	0.09	0.13	0.08318	37.5	2	≥ 1 FRs	1	0	0	13.975	7.2689	3.63	0.9	0.04283	N	N	Y	N	N
64	10	M	R	15.454	9.5997	3.78	1.09	0.15244	18.088	15.979	3.99	1.45	0.41368	0.21	0.36	0.26124	17.02	6	≥ 1 FRs	1.27	1	0.37498	21.417	19.147	4.31	1.67	0.47675	N	N	Y	N	N
69	7	M	Right	20.209	8.4311	4.39	0.96	-0.27111	26.721	12.488	5.04	1.2	-0.34836	0.65	0.24	-0.07725	82.61	4	≥ 1 FRs	0.82	2	1.0505	24.553	11.622	4.83	1.12	-0.32968	N	Y	N	Y	Y
71	9	M	Right	11.95	4.8014	3.38	0.72	-0.01584	17.037	7.516	4.04	0.92	-0.14363	0.66	0.19	-0.12779	68.75	0	No_FRs	0.87	0	0	14.097	5.4731	3.68	0.75	-0.14046	N	Y	N	Y	Y
76	8	M	Left	15.454	10.26	3.75	1.17	0.24366	24.824	17.786	4.71	1.6	0.20941	0.95	0.43	-0.03425	29.17	2	≥ 1 FRs	0.92	0	0	15.958	12.834	3.81	1.21	0.26168	N	Y	N	Y	Y
78	8	M	Right	11.858	5.6897	3.34	0.85	0.13325	16.264	9.6854	3.9	1.08	0.08887	0.56	0.23	-0.04438	60.87	3	≥ 1 FRs	0.8	2	0.73533	12.613	5.4748	3.46	0.82	0.03986	N	Y	N	Y	Y
81	9	M	Right	13.888	6.3387	3.63	0.83	-0.02885	17.075	7.8791	4.04	0.93	-0.13162	0.41	0.1	-0.10277	52.08	1	≥ 1 FRs	1	0	0	15.756	8.6859	3.83	1.04	0.07725	N	Y	N	Y	Y
84	7	M	Left	20.581	8.3635	4.43	0.97	-0.28849	25.496	11.226	4.92	1.13	-0.36214	0.49	0.17	-0.07364	72.92	1	≥ 1 FRs	0.98	0	0	22.869	10.369	4.67	1.05	-0.32131	N	Y	N	Y	Y
88	9	M	Right	14.814	7.3624	3.74	0.92	0.0085	21.069	9.8741	4.47	1.05	-0.22337	0.73	0.13	-0.23187	93.62	2	≥ 1 FRs	0.77	1	0.34237	16.357	6.2607	3.96	0.81	-0.2166	N	Y	N	Y	Y
94	11	M	Right	13.991	6.218	3.64	0.87	0.00297	18.554	10.354	4.17	1.11	-0.01716	0.53	0.24	-0.02012	60.42	0	No_FRs	0.98	0	0	14.771	6.2758	3.74	0.87	-0.05186	N	Y	N	Y	Y
103	9	M	Right	13.424	8.1538	3.52	1.02	0.21775	20.315	11.754	4.34	1.27	0.05897	0.82	0.24	-0.15878	81.25	4	≥ 1 FRs	0.98	0	0	15.409	7.8968	3.8	0.99	0.04724	N	Y	N	Y	Y
106	9	M	Right	13.923	6.0046	3.64	0.84	-0.02899	20.043	10.082	4.35	1.07	-0.14641	0.72	0.23	-0.11743	62.5	4	≥ 1 FRs	0.78	0	0	15.016	7.4914	3.76	0.95	0.02328	N	Y	N	Y	Y
110	9	M	Right	18.914	7.886	4.25	0.91	-0.25372	22.776	12.102	4.61	1.23	-0.11545	0.36	0.31	0.13827	41.3	1	≥ 1 FRs	0.89	2	1.0996	18.763	9.0475	4.21	1.01	-0.13761	N	Y	N	Y	Y

## Sheet: Experiment 4
				Visuo-Motor Attention Task Response
Demographic Details				Single Target Condition - Trial 1					Cue Detection Condition (Trial Average)														Single Target Condition - Trial 2					Data Usage Key					SDQ Response							VADPRS Response				Continuous Performance Tasks (CPTs)
P_ID	Age	Gender	Handedness	mean_ST1	stddev_ST1	TE_ST1	IIV_ST1	RIIV_ST1	mean_CD	stddev_CD	TE_CD	IIV_CD	RIIV_CD	∆TE_CD	∆IIV_CD	∆RIIV_CD	CorrectRs_CD	No_FRs	FalseRs_Cat_CD	mRT_CD	IndMovs_CD	IndMovs_per_CD	mean_ST2	stddev_ST2	TE_ST2	IIV_ST2	RIIV_ST2	Exp2_Adults?	Exp2_Children?	Exp3_CoordDiffs?	Exp3_TypDev?	Exp4?	prosocial	hyper	emotion	conduct	peer	TDS	PAI	inattent	inattent_cat	hyp_imp	hyper_cat	Vig_TotCor	AgeStan_VTC	Vig_ComErs	AgeStan_VCE	Vig_Latency	Dist_TotCor
65	8	M	R	19.4	8.4011	4.3005	0.95151	-0.18274	21.428	10.592	4.496	1.1214	-0.0892	0.1955	0.1699	0.09353	37.5	1	≥ 1 FRs	1.3024	0	0	18.521	8.6536	4.1853	1.0019	-0.08735	N	N	N		Y	7	5	3	5	4	17	Y	-99	-99	-99	-99	42	64	3	52	0.55	26
66	10	F	L	14.25	7.3789	3.6424	0.99148	0.11427	16.929	8.6929	3.9907	1.0543	0.04105	0.3483	0.0628	-0.07321	54.17	0	No_FRs	0.8937	0	0	13.792	6.9718	3.5955	0.92973	0.07083	N	Y	N		Y	10	0	3	0	4	7	N	2	1	0	1	45	100	3	33	0.39	34
67	11	M	R	12.757	8.2249	3.4053	1.0777	0.29309	19.735	14.023	4.2333	1.3379	0.2299	0.828	0.2602	-0.06319	51.11	2	≥ 1 FRs	1.0172	3	2.9375	16.103	10.227	3.8305	1.1959	0.24522	N	N	N		Y	6	3	1	4	2	10	Y	9	1	7	1	42	34	0	100	0.43	38
68	7	F	R	15.102	7.3093	3.7772	0.91354	-0.01632	21.044	10.439	4.4562	1.1214	-0.07366	0.6789	0.2079	-0.05734	59.57	0	No_FRs	0.8521	1	0.45458	17.455	7.8239	4.0767	0.9141	-0.13274	N	Y	N		Y	10	5	1	0	0	6	N	3	1	10	1	40	74	3	66	0.51	35
69	7	M	R	20.209	8.4311	4.3908	0.9643	-0.20521	26.721	12.488	5.0362	1.204	-0.21759	0.6454	0.2397	-0.01237	82.61	4	≥ 1 FRs	0.8154	2	1.0505	24.553	11.622	4.8269	1.1199	-0.21994	N	Y	N	Y	Y	8	4	1	1	0	6	N	8	1	7	1	44	98	14	15	0.4	33
70	11	F	R	11.727	4.674	3.3476	0.72109	-0.04098	16.058	6.3439	3.9334	0.84108	-0.14979	0.5858	0.12	-0.1088	77.08	1	≥ 1 FRs	0.9923	0	0	13.239	4.8306	3.5701	0.70232	-0.14665	N	Y	N		Y	8	6	0	2	0	8	N	8	1	6	1	45	100	0	100	0.46	44
71	9	M	R	11.95	4.8014	3.3803	0.72333	-0.05152	17.037	7.516	4.0367	0.91789	-0.11332	0.6564	0.1946	-0.06181	68.75	0	No_FRs	0.8664	0	0	14.097	5.4731	3.6798	0.74579	-0.14603	N	Y	N	Y	Y	9	1	3	0	0	4	N	2	1	5	1	45	100	6	30	0.36	39
72	11	F	R	12.659	5.2561	3.4707	0.78332	-0.02683	16.276	6.7997	3.9424	0.88399	-0.11039	0.4717	0.1007	-0.08356	77.08	0	No_FRs	0.7762	0	0	13.449	6.1636	3.5656	0.85765	0.01043	N	N	N		Y	-99	-99	-99	-99	-99	-99	-99	-99	-99	-99	-99	41	21	3	33	0.3	40
73	7	F	R	23.561	8.237	4.7744	0.87517	-0.44417	31.607	15.443	5.4395	1.362	-0.2171	0.6651	0.4869	0.22706	46.67	1	≥ 1 FRs	1.1227	3	1.6988	25.277	10.322	4.9091	1.0852	-0.28674	N	Y	N	N	Y	9	0	1	1	0	2	N	0	1	5	1	39	65	7	33	0.45	21
74	8	M	L	15.801	7.5056	3.8608	0.94621	-0.0163	23.374	12.781	4.6779	1.2485	-0.03315	0.8171	0.3023	-0.01684	47.92	0	No_FRs	0.7239	0	0	18.445	11.719	4.1024	1.271	0.21413	N	N	N	N	Y	9	2	0	3	1	6	Y	-99	-99	-99	-99	44	93	9	19	0.4	21
75	10	F	R	15.542	6.8914	3.8444	0.87375	-0.08236	19.756	8.9036	4.3372	1.0184	-0.13018	0.4928	0.1446	-0.04782	75	0	No_FRs	0.8539	0	0	16.385	7.7143	3.9389	0.93273	-0.06029	N	Y	N	N	Y	10	0	1	0	0	1	N	3	1	2	1	39	6	1	64	0.5	41
76	8	M	L	15.454	10.26	3.7541	1.1664	0.24556	24.824	17.786	4.7074	1.6003	0.30713	0.9533	0.4339	0.06157	29.17	2	≥ 1 FRs	0.9161	0	0	15.958	12.834	3.807	1.2104	0.2689	N	Y	N	Y	Y	10	5	4	0	0	9	N	5	1	2	1	36	15	0	100	0.54	26
77	7	F	R	24.9	19.669	4.6922	1.698	0.41077	26.33	17.964	4.8983	1.5051	0.13737	0.2061	-0.1929	-0.2734	15.22	8	≥ 1 FRs	1.032	2	1.7514	21.399	13.602	4.4484	1.2692	0.07719	N	N	N	N	Y	8	7	5	2	3	17	Y	19	3	3	1	34	29	23	5	0.51	21
78	8	M	R	11.858	5.6897	3.3368	0.85106	0.0932	16.264	9.6854	3.8956	1.0811	0.105	0.5588	0.23	0.01179	60.87	3	≥ 1 FRs	0.7969	2	0.73533	12.613	5.4748	3.4564	0.8164	0.01183	N	Y	N	Y	Y	9	6	5	2	1	14	N	4.5	1	4	1	25	2	10	16	0.28	31
79	9	F	R	16.247	7.1823	3.9294	0.89801	-0.0913	19.097	8.8408	4.2623	1.0095	-0.10983	0.3329	0.1115	-0.01853	42.55	0	No_FRs	0.9105	1	0.9871	17.19	7.4054	4.0487	0.89306	-0.14284	N	Y	N	N	Y	6	1	0	1	0	2	N	4	1	6	1	41	54	6	30	0.42	34
80	7	M	R	15.205	5.9694	3.8151	0.80658	-0.13808	18.924	8.099	4.2434	0.97428	-0.13766	0.4283	0.1677	0.00042	87.5	0	No_FRs	0.9034	0	0	16.504	7.4939	3.9541	0.93189	-0.06706	N	N	N	N	Y	-99	-99	-99	-99	-99	-99	-99	-99	-99	-99	-99	41	80	25	4	0.54	27
81	9	M	R	13.888	6.3387	3.6321	0.83398	-0.03921	17.075	7.8791	4.0405	0.93177	-0.10093	0.4084	0.0978	-0.06172	52.08	1	≥ 1 FRs	1.0028	0	0	15.756	8.6859	3.8313	1.0379	0.08691	N	Y	N	Y	Y	10	5	5	2	1	13	N	6	1	7	1	44	93	4	44	0.37	36
82	9	M	R	12.158	5.2262	3.3977	0.78351	0.00187	15.974	7.1408	3.9045	0.91184	-0.06774	0.5068	0.1283	-0.06961	77.08	0	No_FRs	0.729	0	0	13.142	5.9986	3.524	0.85073	0.01976	N	N	N	N	Y	10	6	9	1	2	18	Y	14	2	7	1	42	64	2	63	0.46	33
83	8	M	R	13.031	6.5	3.4926	0.91262	0.09391	18.014	9.3927	4.1049	1.0673	0.00945	0.6123	0.1547	-0.08446	95.65	2	≥ 1 FRs	0.7405	2	1.0286	13.951	6.8924	3.6181	0.92779	0.06007	N	Y	N	N	Y	10	0	0	0	1	1	N	2	1	1	1	44	93	0	100	0.44	42
84	7	M	L	20.581	8.3635	4.4323	0.9673	-0.21842	25.496	11.226	4.9213	1.1338	-0.24291	0.489	0.1665	-0.02449	72.92	1	≥ 1 FRs	0.9819	0	0	22.869	10.369	4.6657	1.0491	-0.22778	N	Y	N	Y	Y	8	1	7	1	1	10	N	5	1	6	1	38	57	2	76	0.52	35
85	12	M	L	11.708	4.7998	3.3415	0.7368	-0.02289	16.776	7.3539	3.9933	0.92354	-0.09072	0.6518	0.1867	-0.06783	64.58	0	No_FRs	0.8264	0	0	12.583	5.0678	3.4652	0.75885	-0.04915	N	N	N	N	Y	-99	-99	-99	-99	-99	-99	-99	-99	-99	-99	-99	44	65	1	42	0.36	43
86	7	M	R	16.869	7.5189	3.9955	0.9512	-0.06392	24.567	11.953	4.81	1.1901	-0.14314	0.8145	0.2389	-0.07922	71.11	5	≥ 1 FRs	0.8247	3	2.4558	17.554	7.9267	4.0748	0.97481	-0.07128	N	Y	N	N	Y	8	3	0	0	0	3	N	7	1	6	1	39	65	1	100	0.41	40
87	7	M	R	18.545	9.6099	4.1737	1.0611	-0.02362	27.849	16.471	5.0515	1.4511	0.02354	0.8777	0.3901	0.04716	34.04	4	≥ 1 FRs	0.8516	1	0.32777	27.842	20.26	5.0007	1.684	0.27628	N	Y	N	N	Y	9	3	0	0	1	4	N	12	2	15	3	35	9	8	29	0.51	28
88	9	M	R	14.814	7.3624	3.7367	0.9227	0.00866	21.069	9.8741	4.4689	1.0504	-0.14962	0.7322	0.1277	-0.15827	93.62	2	≥ 1 FRs	0.7749	1	0.34237	16.357	6.2607	3.9627	0.80858	-0.19373	N	Y	N	Y	Y	8	2	0	0	0	2	N	11	2	7	1	39	36	4	44	0.39	44
89	8	F	R	21.863	12.373	4.5171	1.2078	-0.01104	22.07	14.02	4.5158	1.3048	0.08647	-0.0013	0.097	0.09751	25.53	0	No_FRs	1.3007	1	0.55243	20.29	11.41	4.3581	1.1388	-0.01794	N	N	N	N	Y	9	4	5	2	1	12	Y	8	1	4	1	35	12	12	13	0.54	33
90	7	M	R	15.99	9.0302	3.8568	1.0559	0.09495	24.353	15.915	4.7061	1.4347	0.14204	0.8493	0.3788	0.04709	35.42	4	≥ 1 FRs	1.189	0	0	14.825	6.7602	3.7465	0.88801	-0.02986	N	Y	N	N	Y	5	6	2	2	3	13	N	18	3	18	3	39	65	9	26	0.37	34
91	12	F	R	11.901	5.221	3.3595	0.7842	0.01748	15.842	6.6612	3.8937	0.86542	-0.10994	0.5342	0.0812	-0.12742	66.67	0	No_FRs	0.7984	0	0	11.99	5.2798	3.3711	0.79128	0.02003	N	Y	N	N	Y	7	2	2	2	2	8	N	8	1	4	1	38	3	5	11	0.56	36
92	9	M	R	20.528	14.534	4.3333	1.3228	0.17574	21.491	11.713	4.4739	1.1948	-0.00717	0.1406	-0.1281	-0.18291	45.65	5	≥ 1 FRs	0.9444	2	0.85652	18.55	15.56	4.0808	1.3774	0.32896	N	N	N	N	Y	4	6	4	8	5	23	Y	21	3	21	3	35	12	7	25	0.48	33
93	9	F	R	15.608	7.5761	3.8346	0.95076	-0.00152	19.723	12.134	4.2639	1.2239	0.10395	0.4293	0.2731	0.10547	39.58	9	≥ 1 FRs	0.7983	0	0	19.71	17.163	4.1612	1.5475	0.46766	N	N	N	N	Y	9	6	2	3	2	13	Y	5	1	5	1	43	79	7	25	0.35	35
94	11	M	R	13.991	6.218	3.6382	0.86879	-0.00678	18.554	10.354	4.173	1.1113	0.02685	0.5348	0.2425	0.03363	60.42	0	No_FRs	0.978	0	0	14.771	6.2758	3.7444	0.86612	-0.05093	N	Y	N	Y	Y	9	4	0	0	1	5	N	8	1	6	1	44	81	2	45	0.39	43
95	10	F	R	14.559	5.8572	3.7298	0.80511	-0.10624	20.655	10.302	4.4228	1.0718	-0.11021	0.693	0.2667	-0.00397	66.67	0	No_FRs	0.9962	0	0	17.077	7.0577	4.0415	0.86202	-0.17107	N	Y	N	N	Y	10	0	0	0	0	0	N	5	1	3	1	42	34	2	45	0.4	39
96	9	F	R	12.865	5.6263	3.491	0.82334	0.00526	16.926	7.3409	4.0204	0.93203	-0.09282	0.5294	0.1087	-0.09808	52.08	0	No_FRs	0.9294	0	0	16.334	9.356	3.8821	1.1241	0.15327	N	Y	N	N	Y	8	5	2	2	1	10	N	13	2	13	2	41	54	1	79	0.5	35
97	11	M	R	13.765	10.683	3.5403	1.1097	0.27236	19.37	11.993	4.2297	1.2305	0.12391	0.6894	0.1208	-0.14846	31.25	3	≥ 1 FRs	0.869	0	0	15.678	9.3549	3.7965	1.1247	0.1873	N	N	N	N	Y	9	7	5	7.5	7	26.5	Y	19	3	18	3	41	21	9	8	0.34	36
98	8	F	R	17.946	7.5938	4.1372	0.91102	-0.15945	19.499	9.6333	4.2832	1.103	-0.02449	0.645	0.2342	0.13496	46.81	0	No_FRs	0.9689	1	0.5379	17.808	7.8738	4.1114	0.95121	-0.10918	N	Y	N	N	Y	10	4	5	2	3	14	N	7	1	4	1	41	54	0	100	0.51	19
99	7	M	R	39.285	28.456	5.8473	2.2572	0.51882	32.996	23.82	5.409	1.8643	0.29711	1.6792	1.0592	-0.22171	25	7	≥ 1 FRs	0.8975	0	0	30.332	23.561	5.1718	1.8933	0.41875	N	N	N	N	Y	7	5	5	3	0	13	Y	16	3	10	2	37	47	5	50	0.47	29
100	10	F	R	13.158	5.919	3.527	0.84763	0.01549	17.457	9.141	4.0429	1.0651	0.03146	0.5159	0.2175	0.01598	29.17	0	No_FRs	1.1163	0	0	13.123	6.9855	3.4922	0.96319	0.14464	N	Y	N	N	Y	10	6	2	0	2	10	N	6	1	5	1	39	6	0	100	0.54	34
101	7	M	L	20.889	12.26	4.3916	1.2663	0.09647	25.759	13.787	4.8878	1.3245	-0.03913	0.7506	0.4135	-0.1356	8.33	2	≥ 1 FRs	0.7694	0	0	25.476	11.827	4.9039	1.1953	-0.17461	N	N	N	N	Y	7	7	1	3	2	13	Y	11	2	15	2	43	92	10	21	0.41	24
102	8	F	R	13.545	5.7028	3.5909	0.80639	-0.05071	18.568	8.9025	4.1944	1.0414	-0.05141	0.6035	0.235	-0.0007	59.57	1	≥ 1 FRs	0.858	1	0.44017	14.682	7.4043	3.7271	0.88946	-0.02083	N	Y	N	N	Y	10	2	0	0	0	2	N	7	1	8	2	37	19	12	13	0.46	41
103	9	M	R	13.424	8.1538	3.5177	1.0244	0.19589	20.315	11.754	4.3385	1.2687	0.11961	0.8208	0.2443	-0.07628	81.25	4	≥ 1 FRs	0.9843	0	0	15.409	7.8968	3.7981	0.99159	0.05357	N	Y	N	Y	Y	10	4	4	2	1	11	N	3	1	2	1	42	64	10	16	0.3	24
104	8	M	R	14.064	6.1029	3.6534	0.84681	-0.0347	19.187	8.3043	4.2733	0.98053	-0.14309	0.6199	0.1337	-0.10839	22.92	3	≥ 1 FRs	0.85	0	0	16.692	7.9013	3.9692	0.96831	-0.03654	N	Y	N	N	Y	5	6	1	0	1	8	N	8	1	16	2	38	26	29	2	0.23	42
105	10	F	R	15.324	6.0175	3.831	0.80426	-0.14661	21.027	10.047	4.4766	1.0699	-0.13312	0.6456	0.2656	0.01349	65.96	0	No_FRs	0.914	1	0.538	17.485	7.6987	4.0748	0.93854	-0.10755	N	Y	N	N	Y	10	2	1	2	0	5	N	5	1	4	1	42	34	5	16	0.49	44
106	9	M	R	13.923	6.0046	3.6365	0.836	-0.03891	20.043	10.082	4.3515	1.0697	-0.08446	0.715	0.2337	-0.04556	62.5	4	≥ 1 FRs	0.7784	0	0	15.016	7.4914	3.7574	0.94764	0.02551	N	Y	N	Y	Y	10	1	4	0	0	5	N	5	1	5	1	45	100	2	63	0.37	37
107	9	F	R	16.981	8.2444	4.0129	0.93687	-0.08505	20.818	11.205	4.4339	1.1068	-0.07955	0.421	0.1699	0.0055	39.58	0	No_FRs	1.1714	0	0	19.053	13.15	4.1692	1.2924	0.20944	N	Y	N	N	Y	10	3	2	0	1	6	N	11	2	6	1	41	54	3	52	0.4	39
108	7	M	R	17.585	11.601	4.0222	1.186	0.16045	22.047	12.186	4.5261	1.2601	0.03774	0.5039	0.0741	-0.12271	35.42	1	≥ 1 FRs	0.7999	0	0	18.83	12.077	4.1692	1.2034	0.12044	N	Y	N	N	Y	10	4	3	2	0	9	N	6	1	4	1	28	14	21	7	0.44	23
109	7	F	R	14.28	6.14	3.682	0.85019	-0.04249	19.915	9.6965	4.3332	1.0732	-0.07382	0.6512	0.223	-0.03133	35.42	0	No_FRs	1.0251	0	0	16.793	8.2218	3.9761	0.99189	-0.01566	N	Y	N	N	Y	10	3	0	0	0	3	N	5	1	2	1	40	74	3	66	0.52	32
110	9	M	R	18.914	7.886	4.252	0.91353	-0.20177	22.776	12.102	4.6112	1.2282	-0.02739	0.3592	0.3147	0.17438	41.3	1	≥ 1 FRs	0.8889	2	1.0996	18.763	9.0475	4.2122	1.0101	-0.08966	N	Y	N	Y	Y	10	0	0	0	0	0	N	3	1	0	1	39	36	6	30	0.38	32
111	8	F	R	16.643	7.9509	3.9556	0.99833	-0.00121	23.996	12.998	4.718	1.3099	0.01259	-1.1293	-0.9473	0.0138	39.58	1	≥ 1 FRs	0.929	0	0	19.367	12.256	4.1945	1.3316	0.23875	N	N	N	N	Y	10	4	0	2	1	7	Y	4	1	2	1	42	64	3	52	0.41	32
1 Recruited and participated but responses were excluded from analysis in Experiment 2 (extreme outliers, see paper for further details)
[truncated: 4 more columns]

## Sheet: Metadata
Column	Variable Name	Variable Type	Categories?	Description
A	P_ID	Demographic	n/a	Unique participant ID number
B	Age	Demographic	n/a	Age of participant in years
C	Gender	Demographic	M = Male; F = Female	Gender of participant
D	Handedness	Demographic	L = Left-handed; R = Right-handed	Hand with which participant interacted with the touch-screen
E	mean_ST1	Single Target Condition Trial 1	n/a	mean tracking error (in mm) during the 1st single-target trial
F	stddev_ST1	Single Target Condition Trial 1	n/a	standard deviation of tracking error (in mm) during the 1st Single-Target trial
G	TE_ST1	Single Target Condition Trial 1	n/a	Tracking Error outcome variable: square-root transformation of the mean tracking error during 1st single-target trial (i.e. to normalise distribution)
H	IIV_ST1	Single Target Condition Trial 1	n/a	Intra-Individual Variability: square-root transformation of the standard deviation of the tracking error during 1st single-target trial (i.e. to normalise distribution)
I	RIIV_ST1	Single Target Condition Trial 1	n/a	Residual Intra-Individual Variability: residual of the square-root transformation of the standard deviation (Column H) of the tracking error during 1st single-target trial (i.e. to normalise distribution) after regressing out shared variance with TE_ST (Column G)
J	mean_CD	Cue Detection Condition	n/a	mean tracking error (in mm) during the cue-detection condition
K	stddev_CD	Cue Detection Condition	n/a	standard deviation of tracking error (in mm) during the cue-detection condition
L	TE_CD	Cue Detection Condition	n/a	Tracking Error outcome variable: square-root transformation of the mean tracking error during cue-detection condition (i.e. to normalise distribution)
M	IIV_CD	Cue Detection Condition	n/a	Intra-Individual Variability: square-root transformation of the standard deviation of the tracking error during cue-detection condition (i.e. to normalise distribution)
N	RIIV_CD	Cue Detection Condition	n/a	Residual Intra-Individual Variability: residual of the square-root transformation of the standard deviation of the tracking error (Column M) during cue-detection condition (i.e. to normalise distribution) after regressing out shared variance with TE_C (Column L)
O	∆TE_CD	Cue Detection Condition	n/a	Cue-detection cost for Tracking Error (TE); TE during the cue-detection condition minus TE during the 1st single-target trial (i.e. Column L - Column G)
P	∆IIV_CD	Cue Detection Condition	n/a	Cue-detection cost for Intra-Individual Variability (IIV); IIV during the cue-detection condition minus IIV during the 1st single-target trial (i.e. Column M - Column H)
Q	∆RIIV_CD	Cue Detection Condition	n/a	Cue Detection cost for Residual Intra-Individual Variability (IIV); RIIV during the cue-detection condition minus RIIV during the 1st single-target trial (i.e. Column N - Column I)
R	CorrectRs_CD	Cue Detection Condition	n/a	Correct Reactions: Proportion of valid cues correctly reacted to during the cue-detection condition
S	No_FRs	Cue Detection Condition	n/a	number of False Reactions made during the cue-detection condition
T	FalseRs_Cat_CD	Cue Detection Condition	No_FRs; ≥ 1 FR	categorical classification of number of False Reactions (FRs), either "no FRs" or "one or more FRs", during the cue-detection condition
U	mRT_CD	Cue Detection Condition	n/a	mean reaction time: mean reaction time in seconds for all correct reactions made during the cue-detection condition
V	IndMovs_CD	Cue Detection Condition	n/a	Indeterminate Movements: number of instances during the cue-detection condition when movement could not be confidently differentiated into either tracking or cue-reaction behaviour
W	IndMovs_per_CD	Cue Detection Condition	n/a	Percentage of overall sampled datapoints recorded for the cue-detection condition that were excluded after being classified as IndMovs (Column V)
X	mean_ST2	Single Target Condition Trial 2	n/a	mean tracking error (in mm) during the 2nd single-target trial
Y	stddev_ST2	Single Target Condition Trial 2	n/a	standard deviation of tracking error (in mm) during the 2nd Single-Target trial
Z	TE_ST2	Single Target Condition Trial 1	n/a	Tracking Error outcome variable: square-root transformation of the mean tracking error during 2nd single-target trial (i.e. to normalise distribution)
AA	IIV_ST2	Single Target Condition Trial 1	n/a	Intra-Individual Variability: square-root transformation of the standard deviation of the tracking error during 2nd single-target trial (i.e. to normalise distribution)
AB	RIIV_ST2	Single Target Condition Trial 1	n/a	Residual Intra-Individual Variability: residual of the square-root transformation of the standard deviation (Column AA) of the tracking error during 2nd single-target trial (i.e. to normalise distribution) after regressing out shared variance with TE_ST (Column Z)
AC	Exp2_Adults?	Data Usage Key	Y = Yes; N = No	Was relevant data from this case analysed as part of the 'Adult' Age Group described in Experiment 2?
AD	Exp2_Children?	Data Usage Key	Y = Yes; N = No	Was relevant data from this case analysed as part of the 'Child' Age Group described in Experiment 2?
AE	Exp3_CoordDiffs?	Data Usage Key	Y = Yes; N = No	Was relevant data from this case analysed as part of the 'Coordination Difficulties' Group described in Experiment 3?
AF	Exp3_TypDev?	Data Usage Key	Y = Yes; N = No	Was relevant data from this case analysed as part of the 'Typically Developing' Group described in Experiment 3?
AG	Exp4?	Data Usage Key	Y = Yes; N = No	Was relevant data from this case analysed as part of Experiment 4?
AH	prosocial	SDQ Response	n/a	Parental response to SDQ's Prosocial behaviour subscale (5 items, score ranging from 0-10)
AI	hyper	SDQ Response	n/a	Parental response on SDQ's Hyperactivty (5 items, score ranging from 0-10)
AJ	emotion	SDQ Response	n/a	Parental response on SDQ's Emotional problems subscale (5 items, score ranging from 0-10)
AK	conduct	SDQ Response	n/a	Parental response on SDQ's Conduct problems (5 items, score ranging from 0-10)
AL	peer	SDQ Response	n/a	Parental response on SDQ's Peer problems subscale (5 items, score ranging from 0-10)
AM	TDS	SDQ Response	n/a	Total Difficulty Score: the cumulative score for responses to SDQ's hyperactivity, emotion, conduct and peer problems subscales (i.e. columns AI, AJ, AK & AL, score ranging from 0-40).
AN	PAI	SDQ Response	Y = Yes; N = No	Parent Assessed Impairment: Parents Yes/No response to the following item on the SDQ questionnaire's supplementary impact statement: Overall, do you think your child has difficulties in one of the following areas: emotional, concentration, behaviour and being able to get along with other people?
AO	inattent	VADPRS Response	n/a	Parental response to the VADPRS's Inattentive behaviour subscale (9 items, score ranging from 0-27)
AP	inattent_cat	VADPRS Response	1 = 0-1 of the 9 inattentive behaviours rated as being displayed more than 'occasionally'; 2 = 2 to 5 out of 9 behaviours rated as being displayed 'often' or 'very often'; 3 = 6 or more behaviours rated as being displayed 'often' or 'very often'	Categorical classification of response to the Inattentive behaviour subscale (i.e. Column AO)
AQ	hyp_imp	VADPRS Response	n/a	Parental response to the VADPRS's Hyperactive/Impulsive behaviour subscale (9 items, score ranging from 0-27)
AR	hyp_imp_cat	VADPRS Response	1 = 0-1 of the 9 hyperactive behaviours rated as being displayed more than 'occasionally'; 2 = 2 to 5 out of 9 behaviours rated as being displayed 'often' or 'very often'; 3 = 6 or more behaviours rated as being displayed 'often' or 'very often'	Categorical classification of response to the Hyperactive/Impulsive behaviour subscale (i.e. Column AQ)
AS	Vig_TotCor	Continuous Performance Tasks (CPTs)	n/a	Total number of correct responses on the Vigilance subtest of the GDS (range: 0 to 45)
AT	AgeStan_VTC	Continuous Performance Tasks (CPTs)	n/a	Age standardised percentile score for number of correct responses to Vigilance substest of the GDS (i.e. Column AS)
AU	Vig_ComErs	Continuous Performance Tasks (CPTs)	n/a	Total number of commission errors on the Vigilance subtest of the GDS (range: 0 to 45)
AV	AgeStan_VCE	Continuous Performance Tasks (CPTs)	n/a	Age standardised percentile score for number of commission errors during the Vigilance substest of the GDS (i.e. Column AU)
AW	Vig_Latency	Continuous Performance Tasks (CPTs)	n/a	Latency of response (in Seconds) for correct repsonses on the Vigilance subtest of the GDS
AX	Dist_TotCor	Continuous Performance Tasks (CPTs)	n/a	Total number of correct responses on the Distractibility subtest of the GDS (range: 0 to 45)
AY	AgeStan_DTC	Continuous Performance Tasks (CPTs)	n/a	Age standardised percentile score for number of correct responses to Distractibility substest of the GDS (i.e. Column AX)
AZ	Dist_ComErs	Continuous Performance Tasks (CPTs)	n/a	Total number of commission errors on the Distractibility subtest of the GDS (range: 0 to 45)
BA	AgeStan_DCE	Continuous Performance Tasks (CPTs)	n/a	Age standardised percentile score for number of commission errors during the Distractibility substest of the GDS (i.e. Column AZ)
BB	Dist_Latency	Continuous Performance Tasks (CPTs)	n/a	Latency of response (in Seconds) for correct repsonses on the Distractibility subtest of the GDS
